# Supplementary material for: Roles of alternative splicing in modulating transcriptional regulation
Source: BMC Syst Biol. 2017 Oct 3;11(Suppl 5):89. doi: 10.1186/s12918-017-0465-6 (PMC5629561; doi:10.1186/s12918-017-0465-6)
Supplement: Additional file 1: Table S1. — 165 Alternative Splicing Events whose PSI values show high level of correlation with kidney cancer survival outcome. (XLS 77 kb) [file 12918_2017_465_MOESM1_ESM.xls]

## Sheet: spl
Additional file1: Table S1. 165 Alternative Splicing Events whose PSI values show high level of correlation with kidney cancer survival outcome
chr16:31105878:31106276:-@chr16:31104633:31104742:-@chr16:31102163:31102663:-
chr11:67120459:67120548:-@chr11:67120162:67120273:-@chr11:67119019:67119490:-
chr3:9985065:9985199:+@chr3:9985586:9985779:+@chr3:9986049:9987097:+
chr19:55967716:55967856:-@chr19:55967003:55967212:-@chr19:55966627:55966697:-
chr16:30106424:30106467:-@chr16:30106110:30106218:-@chr16:30103635:30104120:-
chr20:35173262:35173471:+@chr20:35176435:35176596:+@chr20:35177480:35178226:+
chr19:51013543:51013705:-@chr19:51010831:51010956:-@chr19:51009635:51009829:-
chr21:40720218:40720265:-@chr21:40717756:40717884:-@chr21:40717072:40717200:-
chr8:21996439:21996574:-@chr8:21996152:21996306:-@chr8:21995533:21996065:-
chr18:77703329:77703462:-@chr18:77679184:77679400:-@chr18:77662420:77664183:-
chr1:2125078:2125349:-@chr1:2124086:2124414:-@chr1:2121152:2121220:-
chr17:25974056:25974144:+@chr17:25974296:25974458:+@chr17:25975862:25976586:+
chr1:110172855:110173028:+@chr1:110173305:110173415:+@chr1:110173565:110174677:+
chr3:180687946:180688146:+@chr3:180693101:180693192:+@chr3:180693910:180700539:+
chr16:31105878:31106276:-@chr16:31104633:31104803:-@chr16:31102163:31102663:-
chr12:7019054:7019190:+@chr12:7021894:7022191:+@chr12:7023055:7023406:+
chr20:48713209:48713357:-@chr20:48700666:48700791:-@chr20:48697661:48699451:-
chr17:8358114:8358205:+@chr17:8363327:8363478:+@chr17:8370248:8371495:+
chr10:120907287:120907372:-@chr10:120905748:120905865:-@chr10:120900425:120900831:-
chr12:99038301:99038829:-@chr12:99028074:99028191:-@chr12:99007182:99008118:-
chr6:32904949:32905233:-@chr6:32903313:32903429:-@chr6:32902406:32902764:-
chr3:107770786:107770817:-@chr3:107769425:107769449:-@chr3:107761941:107766139:-
chrX:102631268:102631541:+@chrX:102631956:102632034:+@chrX:102632391:102633001:+
chr11:85692172:85692271:-@chr11:85685751:85685855:-@chr11:85668214:85670103:-
chr1:150129105:150129209:+@chr1:150129566:150129680:+@chr1:150131014:150131825:+
chr16:686094:686347:-@chr16:685612:685774:-@chr16:684719:684797:-
chr7:2579178:2579276:-@chr7:2578813:2578985:-@chr7:2577444:2578398:-
chr5:177580492:177580561:-@chr5:177577889:177577994:-@chr5:177576465:177576839:-
chrX:48433949:48434055:+@chrX:48434310:48434471:+@chrX:48434702:48434807:+
chrX:48433949:48434055:+@chrX:48434203:48434471:+@chrX:48434702:48434807:+
chr12:125270903:125271049:-@chr12:125267229:125267357:-@chr12:125262174:125263132:-
chr6:41904973:41905132:-@chr6:41904297:41904433:-@chr6:41902671:41903845:-
chr16:686094:686347:-@chr16:685612:685774:-@chr16:685281:685340:-
chr12:111893833:111894060:-@chr12:111891481:111891649:-@chr12:111890018:111890644:-
chr5:180242414:180242541:-@chr5:180235648:180236066:-@chr5:180217541:180220097:-
chr1:16693525:16693803:+@chr1:16719723:16719977:+@chr1:16721533:16724643:+
chr15:85189415:85189579:-@chr15:85189204:85189316:-@chr15:85188702:85189067:-
chr4:16510158:16510309:-@chr4:16507463:16507605:-@chr4:16503165:16504496:-
chr1:16693525:16693803:+@chr1:16719726:16719977:+@chr1:16721533:16724643:+
chr17:73177152:73177283:-@chr17:73170847:73170918:-@chr17:73163825:73164496:-
chr1:2125078:2125349:-@chr1:2124284:2124414:-@chr1:2121152:2121220:-
chr5:42806998:42807210:-@chr5:42804758:42804875:-@chr5:42799982:42801433:-
chr5:180242414:180242541:-@chr5:180235648:180236076:-@chr5:180217541:180220097:-
chr17:73321979:73322101:-@chr17:73317740:73317908:-@chr17:73314157:73316634:-
chr12:49523283:49523505:-@chr12:49523025:49523173:-@chr12:49521567:49522721:-
chr11:64802992:64803135:+@chr11:64806044:64806301:+@chr11:64807158:64808044:+
chr3:9730628:9730766:+@chr3:9731648:9731827:+@chr3:9743474:9744078:+
chr9:97842976:97843062:+@chr9:97844857:97845001:+@chr9:97848964:97849500:+
chr7:72954212:72954382:-@chr7:72952264:72952343:-@chr7:72950683:72951720:-
chr16:67753066:67753273:-@chr16:67719360:67719705:-@chr16:67708436:67709956:-
chr7:100479674:100479862:+@chr7:100480386:100480711:+@chr7:100481691:100481860:+
chr13:50243913:50243982:-@chr13:50237193:50237331:-@chr13:50234810:50235344:-
chr22:30822705:30822832:+@chr22:30823227:30823390:+@chr22:30824449:30825041:+
chr2:88482467:88482592:+@chr2:88484847:88484998:+@chr2:88485417:88486156:+
chr5:179047893:179048036:-@chr5:179046270:179046408:-@chr5:179045146:179045324:-
chr6:30658619:30658906:-@chr6:30657053:30657229:-@chr6:30655824:30656719:-
chr17:48165108:48165233:+@chr17:48165589:48165730:+@chr17:48166474:48167849:+
chr5:150414563:150414628:-@chr5:150411848:150411944:-@chr5:150409504:150410308:-
chr12:9845630:9845711:+@chr12:9846012:9846544:+@chr12:9847356:9852151:+
chr12:49580394:49580616:-@chr12:49580093:49580197:-@chr12:49578578:49579773:-
chr6:30658619:30658906:-@chr6:30657802:30658020:-@chr6:30655824:30656719:-
chr4:124317950:124318087:+@chr4:124318766:124319011:+@chr4:124322692:124324915:+
chr22:30822705:30822832:+@chr22:30823158:30823390:+@chr22:30824449:30825041:+
chr13:50243913:50243982:-@chr13:50237193:50237313:-@chr13:50234810:50235344:-
chr2:27354878:27354950:-@chr2:27354540:27354699:-@chr2:27353625:27354376:-
chr22:30822705:30822832:+@chr22:30823109:30823390:+@chr22:30824449:30825041:+
chr6:30657824:30658020:-@chr6:30657053:30657247:-@chr6:30655824:30656719:-
chr16:30106424:30106467:-@chr16:30106110:30106251:-@chr16:30103635:30104120:-
chr9:116855509:116855613:-@chr9:116855031:116855184:-@chr9:116854822:116854922:-
chr7:102727077:102727211:+@chr7:102732924:102733100:+@chr7:102738746:102740210:+
chr11:66384053:66384528:+@chr11:66410921:66411611:+@chr11:66413498:66413944:+
chr12:89745417:89746296:-@chr12:89744365:89744802:-@chr12:89741837:89743338:-
chr1:24738:24891:-@chr1:18913:19139:-@chr1:18268:18379:-
chr5:172421778:172421825:+@chr5:172447241:172447370:+@chr5:172461402:172461900:+
chr6:30658619:30658906:-@chr6:30657824:30658020:-@chr6:30655824:30656719:-
chr6:30657824:30658020:-@chr6:30657053:30657229:-@chr6:30655824:30656719:-
chr6:30657802:30658020:-@chr6:30657053:30657229:-@chr6:30655824:30656719:-
chr16:686094:686347:-@chr16:685518:685774:-@chr16:684719:684797:-
chr19:42874853:42874983:+@chr19:42875502:42875634:+@chr19:42879659:42882921:+
chr7:56145795:56145879:+@chr7:56146057:56146201:+@chr7:56147221:56148365:+
chr3:37396592:37396678:+@chr3:37402734:37402796:+@chr3:37407571:37408370:+
chr1:24738:24891:-@chr1:18913:19139:-@chr1:18268:18366:-
chr11:111958581:111958697:+@chr11:111959591:111959728:+@chr11:111965529:111966518:+
chr9:24851:25004:-@chr9:19026:19252:-@chr9:18381:18479:-
chr2:27354878:27354950:-@chr2:27354542:27354699:-@chr2:27353625:27354376:-
chr19:46271300:46272497:-@chr19:46269608:46270413:-@chr19:46268043:46269369:-
chr3:145796903:145797044:-@chr3:145795649:145795711:-@chr3:145794569:145794682:-
chr16:11650367:11650591:-@chr16:11647389:11647545:-@chr16:11641578:11643601:-
chr1:150551319:150552214:-@chr1:150550720:150550967:-@chr1:150547027:150549967:-
chr7:540753:540879:-@chr7:540068:540136:-@chr7:536897:538211:-
chr16:733167:733234:-@chr16:732953:733087:-@chr16:731667:732874:-
chr20:10401176:10401406:-@chr20:10393178:10394579:-@chr20:10389276:10389451:-
chr2:106471504:106471745:+@chr2:106497784:106498505:+@chr2:106509438:106510730:+
chr1:40544232:40544330:-@chr1:40542514:40542585:-@chr1:40538382:40539855:-
chr3:47896738:47896850:-@chr3:47894653:47894842:-@chr3:47892180:47894428:-
chr11:61197597:61197654:+@chr11:61205097:61205320:+@chr11:61213413:61214239:+
chr10:111890121:111890244:+@chr10:111892063:111892158:+@chr10:111893084:111895323:+
chr5:179047893:179048036:-@chr5:179046270:179046361:-@chr5:179045146:179045324:-
chr6:109697277:109697315:-@chr6:109691614:109691670:-@chr6:109687717:109690220:-
chr16:69155339:69155396:-@chr16:69154956:69155073:-@chr16:69151912:69154552:-
chr12:49580394:49580616:-@chr12:49580093:49580241:-@chr12:49578578:49579773:-
chr6:44224422:44224615:-@chr6:44224079:44224233:-@chr6:44221838:44223381:-
chr10:105767935:105768114:+@chr10:105770574:105770666:+@chr10:105777918:105778047:+
chr12:51634127:51634245:+@chr12:51634655:51634900:+@chr12:51636114:51637717:+
chr10:6266112:6266176:+@chr10:6268155:6268328:+@chr10:6274858:6277507:+
chr12:2986365:2986448:+@chr12:2994449:2994658:+@chr12:2997077:2998691:+
chr6:17772139:17772290:-@chr6:17771345:17771449:-@chr6:17763924:17765177:-
chr1:228680754:228680975:+@chr1:228681584:228681970:+@chr1:228682293:228682670:+
chr3:128516786:128516912:+@chr3:128526386:128526514:+@chr3:128532170:128533641:+
chr5:42808253:42808468:-@chr5:42804758:42804875:-@chr5:42799982:42801433:-
chr6:158919701:158919844:+@chr6:158922710:158925210:+@chr6:158927610:158932856:+
chr19:54687404:54687563:-@chr19:54682482:54682658:-@chr19:54677106:54678125:-
chr15:42807435:42807552:+@chr15:42821873:42822017:+@chr15:42823611:42825259:+
chr1:150999709:150999803:+@chr1:151001262:151001420:+@chr1:151006282:151008189:+
chr2:130911275:130911508:-@chr2:130910892:130911023:-@chr2:130908965:130910457:-
chr5:39388407:39388469:-@chr5:39382720:39383373:-@chr5:39381556:39381718:-
chr12:51634127:51634245:+@chr12:51634751:51634900:+@chr12:51636114:51637717:+
chr17:61513049:61513152:-@chr17:61512447:61512604:-@chr17:61509665:61511955:-
chr19:54371137:54371197:+@chr19:54372944:54373092:+@chr19:54376782:54379689:+
chr9:136232861:136232904:-@chr9:136231716:136231902:-@chr9:136228340:136230635:-
chr17:36064924:36065056:-@chr17:36060988:36061182:-@chr17:36046434:36047395:-
chr15:34517737:34517851:+@chr15:34519894:34520047:+@chr15:34521954:34522357:+
chr21:48069487:48069651:+@chr21:48078657:48078832:+@chr21:48084207:48085155:+
chr12:51634127:51634245:+@chr12:51634683:51634900:+@chr12:51636114:51637717:+
chr11:76376915:76377002:-@chr11:76370627:76372552:-@chr11:76368571:76369078:-
chr16:11650367:11650591:-@chr16:11647389:11647604:-@chr16:11641578:11643601:-
chr14:73753818:73754022:-@chr14:73749067:73749213:-@chr14:73741918:73744001:-
chr6:44225137:44225283:-@chr6:44224079:44224233:-@chr6:44221838:44223381:-
chr3:127429419:127429508:-@chr3:127413818:127414033:-@chr3:127407909:127411166:-
chr16:69166387:69166493:-@chr16:69154956:69155073:-@chr16:69151912:69154552:-
chr15:41191105:41191196:+@chr15:41191342:41193212:+@chr15:41194814:41196173:+
chr12:51634127:51634245:+@chr12:51634655:51634823:+@chr12:51636114:51637717:+
chr14:69922449:69922583:+@chr14:69925080:69925446:+@chr14:69928414:69929107:+
chr22:43116803:43116876:-@chr22:43091497:43091637:-@chr22:43088127:43090003:-
chr2:47142862:47143007:-@chr2:47134949:47135108:-@chr2:47129009:47132733:-
chr2:47168711:47168994:-@chr2:47134949:47135108:-@chr2:47129009:47132733:-
chr16:30997926:30998025:+@chr16:30998161:30998323:+@chr16:30999089:31000473:+
chr5:42808253:42808468:-@chr5:42806998:42807210:-@chr5:42799982:42801433:-
chr3:88190120:88190228:-@chr3:88107169:88107373:-@chr3:88101100:88105149:-
chr1:95699711:95699871:+@chr1:95709767:95710271:+@chr1:95712312:95712781:+
chr6:109699103:109699174:-@chr6:109691614:109691670:-@chr6:109687717:109690220:-
chr2:27315200:27315316:+@chr2:27317345:27317479:+@chr2:27317668:27317802:+
chr1:207958416:207958451:+@chr1:207958964:207959027:+@chr1:207966864:207968861:+
chr12:48357992:48358206:+@chr12:48359065:48359128:+@chr12:48361916:48362661:+
chr4:83763293:83763634:-@chr4:83752090:83752128:-@chr4:83750153:83750211:-
chr15:34517245:34517401:+@chr15:34517737:34517851:+@chr15:34521954:34522357:+
chr5:73936132:73937249:-@chr5:73930509:73932187:-@chr5:73923231:73925817:-
chr5:73936132:73937249:-@chr5:73930509:73932323:-@chr5:73923231:73925817:-
chr1:156163730:156164038:+@chr1:156169626:156170263:+@chr1:156180031:156182587:+
chr2:220082847:220085174:-@chr2:220082392:220082529:-@chr2:220081374:220081554:-
chr17:1268153:1268352:-@chr17:1257505:1257641:-@chr17:1247834:1248793:-
chr17:7576853:7576926:-@chr17:7573927:7574033:-@chr17:7571720:7573008:-
chr22:24942882:24942973:-@chr22:24939810:24940051:-@chr22:24936406:24939068:-
chr8:124279513:124279626:-@chr8:124265562:124268411:-@chr8:124260690:124262560:-
chr1:14099573:14099683:+@chr1:14104913:14109326:+@chr1:14113010:14114574:+
chr15:41562755:41562816:+@chr15:41570965:41571087:+@chr15:41571534:41574083:+
chr20:2083414:2084011:+@chr20:2097312:2098061:+@chr20:2124430:2129198:+
chr5:153418519:153418571:+@chr5:153429117:153429577:+@chr5:153432480:153437014:+
chr20:61845216:61845295:-@chr20:61833639:61835159:-@chr20:61826782:61828086:-
chr15:99666927:99666997:+@chr15:99669572:99672018:+@chr15:99672955:99675800:+
chr12:69222551:69222711:+@chr12:69229609:69229764:+@chr12:69233054:69239212:+
chr1:27739066:27739221:-@chr1:27736186:27736700:-@chr1:27730734:27734840:-
chr17:1303341:1303556:-@chr17:1268153:1268352:-@chr17:1247834:1248793:-
chr10:30336461:30336800:-@chr10:30315032:30318795:-@chr10:30301729:30306846:-
chr8:64087890:64087975:+@chr8:64098706:64100303:+@chr8:64122241:64125346:+
